# Supplementary material for: Performance evaluation of automotive product development team members based on a PLM system: A case study of M Automotive Products Company
Source: PLoS One. 2021 Aug 27;16(8):e0255300. doi: 10.1371/journal.pone.0255300 (PMC8396725; doi:10.1371/journal.pone.0255300)
Supplement: S1 Data — (XLSX) [file pone.0255300.s001.xlsx]

## Sheet: performance comparison
	A	B	C	D	Total
2016	3	3	5	126	137
2017	4	0	1	116	121
2018-2019	0	0	0	126	126
2019.12	39	45	50	82	216

## Sheet: efficiency of contrast
2019.6
2019.7
2019.8
2019.9
2019.1
2019.11
2019.12

## Sheet: Close rate
2019.6
2019.7
2019.8
2019.9
2019.1
2019.11
2019.12

## Sheet: Rate on time
Group	2019-06-30			2019-12-31
Product	80	565	0.141593	379	736	0.514946
Process	30	287	0.10453	355	586	0.605802
Purchasing	18	197	0.0913706	173	289	0.598616
Quality	32	193	0.165803	360	583	0.617496
Commercial	20	239	0.083682	214	386	0.554404
Logistics	31	151	0.205298	310	449	0.690423
			0.129289			0.591284

## Sheet: Level changes
	Level 1	Level 2	Level 3	Level 4	Level 5	Total 2019.12	Total 2019.6
Commercial	8	2	4	7	4	25	15
Logistics	10	3	6	0	1	20	8
Process	9	6	13	4	6	38	20
Product	18	9	15	10	12	64	41
Purchasing	6	0	4	3	4	17	10
Quality	23	5	13	6	5	52	32
						216	126
